# Supplementary material for: Increased AR expression in castration-resistant prostate cancer rapidly induces AR signaling reprogramming with the collaboration of EZH2
Source: Front Oncol. 2022 Nov 3;12:1021845. doi: 10.3389/fonc.2022.1021845 (PMC9669968; doi:10.3389/fonc.2022.1021845)
Supplement: Supplementary file 1 [file Table_1.xlsx]

## Sheet: Sheet1
Supplementary Table 1: List of genes for the three AR signatures generated by the study
AR-EZH2 co targets (68-gene)			AR-low/DHT-high unique AR signature (58-gene)				AR-high/DHT-low unique AR signature (27-gene)
Gene ID	Gene Symbol		Gene ID	Gene Symbol			Gene ID	Gene Symbol
ENSG00000129173	E2F8		ENSG00000118515	SGK1			ENSG00000123560	PLP1
ENSG00000012048	BRCA1		ENSG00000156414	TDRD9			ENSG00000184984	CHRM5
ENSG00000073111	MCM2		ENSG00000166451	CENPN			ENSG00000118513	MYB
ENSG00000049541	RFC2		ENSG00000164106	SCRG1			ENSG00000164045	CDC25A
ENSG00000175305	CCNE2		ENSG00000170122	FOXD4			ENSG00000100297	MCM5
ENSG00000085840	ORC1		ENSG00000127472	PLA2G5			ENSG00000171793	CTPS1
ENSG00000167513	CDT1		ENSG00000182890	GLUD2			ENSG00000157423	HYDIN
ENSG00000198554	WDHD1		ENSG00000183307	TMEM121B			ENSG00000069482	GAL
ENSG00000163002	NUP35		ENSG00000214193	SH3D21			ENSG00000124813	RUNX2
ENSG00000167900	TK1		ENSG00000071575	TRIB2			ENSG00000164188	RANBP3L
ENSG00000138587	MNS1		ENSG00000150594	ADRA2A			ENSG00000163002	NUP35
ENSG00000125885	MCM8		ENSG00000135596	MICAL1			ENSG00000142185	TRPM2
ENSG00000136982	DSCC1		ENSG00000075790	BCAP29			ENSG00000141384	TAF4B
ENSG00000166508	MCM7		ENSG00000257242	LINC01619			ENSG00000174669	SLC29A2
ENSG00000146670	CDCA5		ENSG00000106069	CHN2			ENSG00000157470	FAM81A
ENSG00000164109	MAD2L1		ENSG00000141179	PCTP			ENSG00000175792	RUVBL1
ENSG00000121152	NCAPH		ENSG00000102554	KLF5			ENSG00000116711	PLA2G4A
ENSG00000167670	CHAF1A		ENSG00000070778	PTPN21			ENSG00000137124	ALDH1B1
ENSG00000178999	AURKB		ENSG00000221869	CEBPD			ENSG00000146477	SLC22A3
ENSG00000136492	BRIP1		ENSG00000176907	TCIM			ENSG00000155846	PPARGC1B
ENSG00000142731	PLK4		ENSG00000099139	PCSK5			ENSG00000179431	FJX1
ENSG00000139618	BRCA2		ENSG00000167749	KLK4			ENSG00000173638	SLC19A1
ENSG00000170515	PA2G4		ENSG00000136826	KLF4			ENSG00000174607	UGT8
ENSG00000111801	BTN3A3		ENSG00000181744	C3orf58			ENSG00000097046	CDC7
ENSG00000113460	BRIX1		ENSG00000101938	CHRDL1			ENSG00000108984	MAP2K6
ENSG00000100162	CENPM		ENSG00000197702	PARVA			ENSG00000112499	SLC22A2
ENSG00000011426	ANLN		ENSG00000099984	GSTT2			ENSG00000180822	PSMG4
ENSG00000097046	CDC7		ENSG00000001084	GCLC
ENSG00000006634	DBF4		ENSG00000265817	FSBP
ENSG00000184445	KNTC1		ENSG00000143995	MEIS1
ENSG00000183684	ALYREF		ENSG00000069974	RAB27A
ENSG00000171320	ESCO2		ENSG00000184408	KCND2
ENSG00000129195	FAM64A		ENSG00000151474	FRMD4A
ENSG00000100749	VRK1		ENSG00000104419	NDRG1
ENSG00000166803	KIAA0101		ENSG00000105810	CDK6
ENSG00000185480	PARPBP		ENSG00000077092	RARB
ENSG00000140525	FANCI		ENSG00000002587	HS3ST1
ENSG00000111602	TIMELESS		ENSG00000173269	MMRN2
ENSG00000111247	RAD51AP1		ENSG00000182704	TSKU
ENSG00000163507	KIAA1524		ENSG00000118997	DNAH7
ENSG00000111445	RFC5		ENSG00000169047	IRS1
ENSG00000152056	AP1S3		ENSG00000119771	KLHL29
ENSG00000109805	NCAPG		ENSG00000188234	AGAP4
ENSG00000116750	UCHL5		ENSG00000185697	MYBL1
ENSG00000120992	LYPLA1		ENSG00000065809	FAM107B
ENSG00000013810	TACC3		ENSG00000159082	SYNJ1
ENSG00000119333	WDR34		ENSG00000174562	KLK15
ENSG00000122483	CCDC18		ENSG00000179094	PER1
ENSG00000145386	CCNA2		ENSG00000170222	ADPRM
ENSG00000156970	BUB1B		ENSG00000147883	CDKN2B
ENSG00000148773	MKI67		ENSG00000183098	GPC6
ENSG00000058804	NDC1		ENSG00000205189	ZBTB10
ENSG00000228716	DHFR		ENSG00000154229	PRKCA
ENSG00000099901	RANBP1		ENSG00000189058	APOD
ENSG00000120802	TMPO		ENSG00000103196	CRISPLD2
ENSG00000100401	RANGAP1		ENSG00000140406	TLNRD1
ENSG00000112742	TTK		ENSG00000160062	ZBTB8A
ENSG00000108384	RAD51C		ENSG00000128590	DNAJB9
ENSG00000203760	CENPW
ENSG00000168411	RFWD3
ENSG00000168393	DTYMK
ENSG00000198826	ARHGAP11A
ENSG00000144554	FANCD2
ENSG00000163808	KIF15
ENSG00000184661	CDCA2
ENSG00000170312	CDK1
ENSG00000137804	NUSAP1
ENSG00000145375	SPATA5
